# Supplementary material for: Best Practices for the Nutritional Management of Infantile-Onset Lysosomal Acid Lipase Deficiency: A Case-Based Discussion
Source: Nutrients. 2026 Jan 12;18(2):233. doi: 10.3390/nu18020233 (PMC12845284; doi:10.3390/nu18020233)
Supplement: Supplementary file 1 [file nutrients-18-00233-s001.zip]

Archive with 1 entries (1 files):
- nutrients-3962230-supplementary.pdf
